# Supplementary material for: Five new species of Minettia (Minettiella) (Diptera, Lauxaniidae) from China
Source: Zookeys. 2014 Oct 22;(449):81–103. doi: 10.3897/zookeys.449.7807 (PMC4233399; doi:10.3897/zookeys.449.7807)
Supplement: XML Treatment for Minettia (Minettiella) atratula [file zookeys.449.7807-treatment1.xml]

<!DOCTYPE tp:taxon-treatment
  PUBLIC "-//TaxonX//DTD Taxonomic Treatment Publishing DTD v0 20100105//EN" "tax-treatment-NSO.dtd">
<tp:taxon-treatment xmlns:tp="http://www.plazi.org/taxpub"><tp:treatment-meta><kwd-group><label>Taxon classification</label><kwd><named-content content-type="kingdom">Animalia</named-content></kwd><kwd><named-content content-type="order">Diptera</named-content></kwd><kwd><named-content content-type="family">Lauxaniidae</named-content></kwd></kwd-group><mixed-citation publication-type="journal"><person-group><name><surname>Shi</surname><given-names>Li</given-names></name><name><surname>Yang</surname><given-names>Ding</given-names></name></person-group><article-title>Five new species of <tp:taxon-name><tp:taxon-name-part taxon-name-part-type="genus">Minettia</tp:taxon-name-part> (<tp:taxon-name-part taxon-name-part-type="subgenus">Minettiella</tp:taxon-name-part>)</tp:taxon-name> (<tp:taxon-name><tp:taxon-name-part taxon-name-part-type="order">Diptera</tp:taxon-name-part></tp:taxon-name>, <tp:taxon-name><tp:taxon-name-part taxon-name-part-type="family">Lauxaniidae</tp:taxon-name-part></tp:taxon-name>) from China</article-title><source>Zookeys</source><day>22</day><month>10</month><year>2014</year><volume>2014</volume><issue>449</issue><fpage>81</fpage><lpage>103</lpage><pub-id pub-id-type="doi">10.3897/zookeys.449.7807</pub-id></mixed-citation></tp:treatment-meta><tp:nomenclature><tp:taxon-name>
                            <tp:taxon-name-part taxon-name-part-type="genus">Minettia</tp:taxon-name-part>
                            (<tp:taxon-name-part taxon-name-part-type="subgenus">Minettiella</tp:taxon-name-part>)
                            <tp:taxon-name-part taxon-name-part-type="species">atratula</tp:taxon-name-part>
                        </tp:taxon-name><tp:taxon-authority>(Meijere, 1924)</tp:taxon-authority><xref ref-type="fig" rid="F1">Figs 1</xref><xref ref-type="fig" rid="F1">– 5</xref><xref ref-type="fig" rid="F7">, 31</xref><xref ref-type="fig" rid="F7">–32</xref><tp:nomenclature-citation-list><tp:nomenclature-citation><tp:taxon-name><tp:taxon-name-part taxon-name-part-type="genus">Lauxania</tp:taxon-name-part> <tp:taxon-name-part taxon-name-part-type="species">atratula</tp:taxon-name-part></tp:taxon-name><comment> Meijere, 1924: 49. Type locality: Indonesia (Sumatra).</comment></tp:nomenclature-citation><tp:nomenclature-citation><tp:taxon-name><tp:taxon-name-part taxon-name-part-type="genus">Minettia</tp:taxon-name-part> (<tp:taxon-name-part taxon-name-part-type="subgenus">Minettiella</tp:taxon-name-part>) <tp:taxon-name-part taxon-name-part-type="species">atratula</tp:taxon-name-part></tp:taxon-name><comment>: <xref ref-type="bibr" rid="B5">Malloch 1929</xref>: 26. <xref ref-type="bibr" rid="B18">Shewell 1977</xref>: 190. <xref ref-type="bibr" rid="B16">Shatalkin 1996</xref>: 147. <xref ref-type="bibr" rid="B4">Jong 2000</xref>: 32.</comment></tp:nomenclature-citation></tp:nomenclature-citation-list></tp:nomenclature><tp:treatment-sec sec-type="Material examined"><title>Material examined.</title><p>2 ♂♂, 1♀ (CAUC), CHINA, Hainan: Ledong, Jianfengling National Natural Reserve, Tianchi, 800 m, 18. v. 2006, Hui Dong; 1♂ (CAUC), CHINA, Hainan: Ledong, Jianfengling National Natural Reserve, Tianchi, 800 m, 18. v. 2006, Gang Yao.</p></tp:treatment-sec><tp:treatment-sec sec-type="Diagnosis"><title>Diagnosis.</title><p>Mesonotum 1+3 <italic>dc</italic>, <italic>acr</italic> in 2 rows with 1+3 long <italic>acr</italic>. Fore tibia yellowish brown with yellow at base and black at apex, mid tibia yellow and hind tibia yellow with brown at apex; fore tarsi with basitarsus yellow on basal 3/4 and tarsomeres 2–5 brown, mid and hind tarsi with tarsomeres 1–2 dark yellow and tarsomeres 3–5 pale brown. Mid femur with 4 <italic>a</italic>.</p></tp:treatment-sec><tp:treatment-sec sec-type="Redescription"><title>Redescription.</title><p>MALE. Body length 3.3–3.5 mm, wing length 3.4–3.5 mm. FEMALE. Body length 3.8 mm, wing length 3.9 mm.</p><p>Head. Frons slightly concave with narrow yellow anterior margin. Gena about 1/4 eye height. Antenna scape and pedicel yellowish brown to brown, 1st flagellomere blackish brown with yellow at base and nearly 2.3 times longer than high; arista bare. Proboscis black with dark yellow at apex. Palpus black.</p><p>Thorax with brownish gray pruinosity. Mesonotum with 1+3 <italic>dc</italic>, <italic>acr</italic> in 2 rows with 1+3 long <italic>acr</italic> in front of <italic>prsc</italic> and one pair of <italic>prsc</italic> as long as 1st postsutural <italic>dc</italic>. Legs: fore tibia mostly yellowish brown with yellow at base and black at apex; mid tibia yellow and hind tibia yellow with brown at apex; fore tarsi with basitarsus yellow on basal 3/4 and tarsomeres 2–5 brown, mid and hind tarsi with tarsomeres 1–2 dark yellow and tarsomeres 3–5 pale brown. Fore femur with 4 <italic>pv</italic> and 6 <italic>pd</italic>, fore tibia with 1 long preapical <italic>ad</italic> and 1 short <italic>apv</italic>. Mid femur with 4 <italic>a</italic> and 1 <italic>app</italic>; mid tibia with 1 strong preapical <italic>ad</italic> and 1 strong <italic>apv</italic>. Hind femura with 1 preapical <italic>ad</italic>, and hind tibia with 1 weak preapical <italic>ad</italic> and 1 short <italic>apv</italic>. Wing with costa with 2nd (between R<sub>1</sub> and R<sub>2+3</sub>), 3rd (between R<sub>2+3</sub> and R<sub>4+5</sub>) and 4th (between R<sub>4+5</sub> and M<sub>1</sub>) sections in proportion of 6.7:1:1, <italic>r-m</italic> at middle of discal cell; ultimate and penultimate sections of M<sub>1</sub> in proportion of 1:1.1; ultimate section of CuA<sub>1</sub> about 1/6 of penultimate section.</p><p>Abdomen with sparse brownish gray pruinosity. Male genitalia (Figs <xref ref-type="fig" rid="F1">1</xref>–<xref ref-type="fig" rid="F1">5</xref>): syntergosternite semicircular with three pairs of dorsal setulae, epandrium narrow basally and broad apically, with a deep concave on anterior ventral margin and a digitiform anterior process, triangular apically in lateral view; surstylus separated from epandrium, elliptical in lateral view but crescent-shaped in posterior view; hypandrium nearly Y-shaped; postgonite forming a complete sclerite, with a median ridge; aedeagus consisting of a pair of clavate inner sclerites with short setulae and a pair of dorsolateral concaves, rounded apically; height of aedeagal apodeme nearly as long as aedeagus and broad in ventral view. Female terminalia (Figs <xref ref-type="fig" rid="F7">31</xref>–<xref ref-type="fig" rid="F7">32</xref>): sternite 8 with a brown U-shaped spot, spermathecae 2+1, elliptical.</p><fig id="F1" position="float" orientation="portrait"><label>Figures 1–5.</label><caption><p><tp:taxon-name><tp:taxon-name-part taxon-name-part-type="genus">Minettia</tp:taxon-name-part> (<tp:taxon-name-part taxon-name-part-type="subgenus">Minettiella</tp:taxon-name-part>) <tp:taxon-name-part taxon-name-part-type="species">atratula</tp:taxon-name-part></tp:taxon-name> (Meijere, 1924). Male. <bold>1</bold> syntergosternite and epandrium, lateral view <bold>2</bold> syntergosternite, anterior view <bold>3</bold> epandrial complex, posterior view <bold>4</bold> aedeagal complex, ventral view <bold>5</bold> aedeagal complex, lateral view. Scale bar = 0.1 mm.</p></caption><graphic xmlns:xlink="http://www.w3.org/1999/xlink" xlink:href="zookeys-449-081-g001.jpg" position="float" orientation="portrait" xlink:type="simple" id="oo_33005.jpg"/></fig></tp:treatment-sec><tp:treatment-sec sec-type="Distribution"><title>Distribution.</title><p>China (Hainan, Taiwan), Indonesia (Sumatra), Vietnam.</p></tp:treatment-sec><tp:treatment-sec><!--Section generated to contain objects referenced in tp:taxon-treatment.--><fig id="F7" position="float" orientation="portrait"><label>Figures 31–43.</label><caption><p>Female terminalia. <tp:taxon-name><tp:taxon-name-part taxon-name-part-type="genus">Minettia</tp:taxon-name-part> (<tp:taxon-name-part taxon-name-part-type="subgenus">Minettiella</tp:taxon-name-part>) <tp:taxon-name-part taxon-name-part-type="species">atratula</tp:taxon-name-part></tp:taxon-name> (Meijere, 1924). <bold>31</bold> sternites 7–9, ventral view <bold>32</bold> spermathecae. <tp:taxon-name><tp:taxon-name-part taxon-name-part-type="genus">Minettia</tp:taxon-name-part> (<tp:taxon-name-part taxon-name-part-type="subgenus">Minettiella</tp:taxon-name-part>) <tp:taxon-name-part taxon-name-part-type="species">bawanglingensis</tp:taxon-name-part></tp:taxon-name> sp. n. <bold>33</bold> sternites 7–9, ventral view <bold>34</bold> spermathecae. <tp:taxon-name><tp:taxon-name-part taxon-name-part-type="genus">Minettia</tp:taxon-name-part> (<tp:taxon-name-part taxon-name-part-type="subgenus">Minettiella</tp:taxon-name-part>) <tp:taxon-name-part taxon-name-part-type="species">clavata</tp:taxon-name-part></tp:taxon-name> sp. n. <bold>35</bold> sternites 7–9, ventral view <bold>36</bold> spermathecae. <tp:taxon-name><tp:taxon-name-part taxon-name-part-type="genus">Minettia</tp:taxon-name-part> (<tp:taxon-name-part taxon-name-part-type="subgenus">Minettiella</tp:taxon-name-part>) <tp:taxon-name-part taxon-name-part-type="species">sasakawai</tp:taxon-name-part></tp:taxon-name> Shi, Wang &amp; Yang, 2011. <bold>37</bold> tergites and sternites 6–9, lateral view <bold>38</bold> spermathecae. <tp:taxon-name><tp:taxon-name-part taxon-name-part-type="genus">Minettia</tp:taxon-name-part> (<tp:taxon-name-part taxon-name-part-type="subgenus">Minettiella</tp:taxon-name-part>) <tp:taxon-name-part taxon-name-part-type="species">spinosa</tp:taxon-name-part></tp:taxon-name> sp. n. <bold>39</bold> sternites 7–9, ventral view <bold>40</bold> spermathecae. <tp:taxon-name><tp:taxon-name-part taxon-name-part-type="genus">Minettia</tp:taxon-name-part> (<tp:taxon-name-part taxon-name-part-type="subgenus">Minettiella</tp:taxon-name-part>) <tp:taxon-name-part taxon-name-part-type="species">tianmushanensis</tp:taxon-name-part></tp:taxon-name> sp. n. <bold>41</bold> tergites and sternites 6–9, lateral view <bold>42</bold> sternites 6–9, ventral view <bold>43</bold> spermathecae. Scale bar = 0.1 mm.</p></caption><graphic xmlns:xlink="http://www.w3.org/1999/xlink" xlink:href="zookeys-449-081-g007.jpg" position="float" orientation="portrait" xlink:type="simple" id="oo_33011.jpg"/></fig></tp:treatment-sec><ref-list><ref id="B5"><mixed-citation xmlns:xlink="http://www.w3.org/1999/xlink" xlink:type="simple"><person-group><name name-style="western"><surname>Malloch</surname><given-names>JR</given-names></name></person-group> (<year>1929</year>) <article-title>Notes on some Oriental Sapromyzid flies (<tp:taxon-name><tp:taxon-name-part taxon-name-part-type="order">Diptera</tp:taxon-name-part></tp:taxon-name>), with particular reference to the Philippine species.</article-title><source>Proceedings of the United States National Museum</source><volume>74</volume>(<issue>6</issue>): <fpage>1</fpage>–<lpage>97</lpage>. doi: <ext-link ext-link-type="doi" xlink:href="10.5479/si.00963801.74-2751.1" xlink:type="simple">10.5479/si.00963801.74-2751.1</ext-link></mixed-citation></ref><ref id="B18"><mixed-citation xmlns:xlink="http://www.w3.org/1999/xlink" xlink:type="simple"><person-group><name name-style="western"><surname>Shewell</surname><given-names>GE</given-names></name></person-group> (<year>1977</year>) <chapter-title>Family <tp:taxon-name><tp:taxon-name-part taxon-name-part-type="family">Lauxaniidae</tp:taxon-name-part></tp:taxon-name></chapter-title>. In: <person-group><name name-style="western"><surname>Delfinado</surname><given-names>MD</given-names></name><name name-style="western"><surname>Hardy</surname><given-names>DE</given-names></name></person-group>. <source>A catalogue of the <tp:taxon-name><tp:taxon-name-part taxon-name-part-type="order">Diptera</tp:taxon-name-part></tp:taxon-name> of the Oriental Region. Volume III. Suborder <tp:taxon-name><tp:taxon-name-part taxon-name-part-type="suborder">Cyclorrhapha</tp:taxon-name-part></tp:taxon-name> (excluding division <tp:taxon-name><tp:taxon-name-part taxon-name-part-type="clade">Aschiza</tp:taxon-name-part></tp:taxon-name>)</source>. <publisher-name>The University Press of Hawaii</publisher-name>, <publisher-loc>Honolulu</publisher-loc>, <fpage>182</fpage>–<lpage>214</lpage>.</mixed-citation></ref><ref id="B16"><mixed-citation xmlns:xlink="http://www.w3.org/1999/xlink" xlink:type="simple"><person-group><name name-style="western"><surname>Shatalkin</surname><given-names>AI</given-names></name></person-group> (<year>1996</year>) <article-title>New and little known species of flies of <tp:taxon-name><tp:taxon-name-part taxon-name-part-type="family">Lauxaniidae</tp:taxon-name-part></tp:taxon-name> and <tp:taxon-name><tp:taxon-name-part taxon-name-part-type="family">Strongylophthalmyiidae</tp:taxon-name-part></tp:taxon-name> (<tp:taxon-name><tp:taxon-name-part taxon-name-part-type="order">Diptera</tp:taxon-name-part></tp:taxon-name>).</article-title><source>Russian Entomological Journal</source> (<volume-series>1995</volume-series>) <volume>4</volume>(<issue>1–4</issue>): <fpage>145</fpage>–<lpage>157</lpage>.</mixed-citation></ref><ref id="B4"><mixed-citation xmlns:xlink="http://www.w3.org/1999/xlink" xlink:type="simple"><person-group><name name-style="western"><surname>Jong</surname><given-names>Hde</given-names></name></person-group> (<year>2000</year>) <source>The types of <tp:taxon-name><tp:taxon-name-part taxon-name-part-type="order">Diptera</tp:taxon-name-part></tp:taxon-name> described by J.C.H.DE Meijere.</source><publisher-name>Backhuys publishers</publisher-name>, <publisher-loc>Leiden, The Netherlands</publisher-loc>, <size units="page">271 pp</size>.</mixed-citation></ref></ref-list></tp:taxon-treatment>
