# Supplementary material for: Five new species of Minettia (Minettiella) (Diptera, Lauxaniidae) from China
Source: Zookeys. 2014 Oct 22;(449):81–103. doi: 10.3897/zookeys.449.7807 (PMC4233399; doi:10.3897/zookeys.449.7807)
Supplement: XML Treatment for Minettia (Minettiella) bawanglingensis [file zookeys.449.7807-treatment2.xml]

<!DOCTYPE tp:taxon-treatment
  PUBLIC "-//TaxonX//DTD Taxonomic Treatment Publishing DTD v0 20100105//EN" "tax-treatment-NSO.dtd">
<tp:taxon-treatment xmlns:tp="http://www.plazi.org/taxpub"><tp:treatment-meta><kwd-group><label>Taxon classification</label><kwd><named-content content-type="kingdom">Animalia</named-content></kwd><kwd><named-content content-type="order">Diptera</named-content></kwd><kwd><named-content content-type="family">Lauxaniidae</named-content></kwd></kwd-group><mixed-citation publication-type="journal"><person-group><name><surname>Shi</surname><given-names>Li</given-names></name><name><surname>Yang</surname><given-names>Ding</given-names></name></person-group><article-title>Five new species of <tp:taxon-name><tp:taxon-name-part taxon-name-part-type="genus">Minettia</tp:taxon-name-part> (<tp:taxon-name-part taxon-name-part-type="subgenus">Minettiella</tp:taxon-name-part>)</tp:taxon-name> (<tp:taxon-name><tp:taxon-name-part taxon-name-part-type="order">Diptera</tp:taxon-name-part></tp:taxon-name>, <tp:taxon-name><tp:taxon-name-part taxon-name-part-type="family">Lauxaniidae</tp:taxon-name-part></tp:taxon-name>) from China</article-title><source>Zookeys</source><day>22</day><month>10</month><year>2014</year><volume>2014</volume><issue>449</issue><fpage>81</fpage><lpage>103</lpage><pub-id pub-id-type="doi">10.3897/zookeys.449.7807</pub-id></mixed-citation></tp:treatment-meta><tp:nomenclature><tp:taxon-name>
                            <tp:taxon-name-part taxon-name-part-type="genus">Minettia</tp:taxon-name-part>
                            (<tp:taxon-name-part taxon-name-part-type="subgenus">Minettiella</tp:taxon-name-part>)
                            <tp:taxon-name-part taxon-name-part-type="species">bawanglingensis</tp:taxon-name-part>
                            <object-id xmlns:xlink="http://www.w3.org/1999/xlink" content-type="zoobank" xlink:type="simple">http://zoobank.org/2742238E-F11B-4A8C-BDEF-85B255376811</object-id>
                        </tp:taxon-name><tp:taxon-status xmlns:xlink="http://www.w3.org/1999/xlink" xlink:type="simple">sp. n.</tp:taxon-status><xref ref-type="fig" rid="F2">Figs 6</xref><xref ref-type="fig" rid="F2">–10</xref><xref ref-type="fig" rid="F7">, 33</xref><xref ref-type="fig" rid="F7">–34</xref></tp:nomenclature><tp:treatment-sec sec-type="Type material"><title>Type material.</title><p>Holotype: ♂ (CAUC), CHINA, Hainan: Changjiang, Bawangling National Natural Reserve, Dong’er station, 1000 m, 24. v. 2007, Kuiyan Zhang. Paratype: 1♀ (CAUC), CHINA, Hainan: as holotype.</p></tp:treatment-sec><tp:treatment-sec sec-type="Etymology"><title>Etymology.</title><p>The new species is named after the type locality Bawangling National Natural Reserve.</p></tp:treatment-sec><tp:treatment-sec sec-type="Diagnosis"><title>Diagnosis.</title><p>Arista pubescent, with longest rays about 1/4 height of 1st flagellomere. Mesonotum with 0+2 <italic>dc</italic>, <italic>acr</italic> in 6 rows, two pairs of long <italic>acr</italic>. Mid femur with 3 <italic>a</italic>.</p></tp:treatment-sec><tp:treatment-sec sec-type="Description"><title>Description.</title><p>MALE. Body length 4.4 mm, wing length 4.2 mm. FEMALE. Body length 4.0 mm, wing length 3.9 mm.</p><p>Head. Frons slightly concaved with yellow anterior margin. Gena about 1/6 eye height. Antenna blackish brown, 1st flagellomere yellow at base, and 1st flagellomere nearly 1.6 times longer than high; arista pubescent, with longest rays about 1/4 height of 1st flagellomere. Proboscis black with dark yellow at apex and palpus black.</p><p>Thorax with brownish gray pruinosity. Mesonotum 0+2 <italic>dc</italic> (anterior <italic>dc</italic> far behind transverse scutal suture), <italic>acr</italic> in 6 rows; two pairs of long <italic>acr</italic> present in front of <italic>prsc</italic>, <italic>prsc</italic> slightly shorter than 1st post-sutural <italic>dc</italic>. Legs: tibia black with yellow at base, mid and hind tarsi yellow. Fore femur with 4 <italic>pv</italic> and 8 <italic>pd</italic>, fore tibia with 1 short preapical <italic>ad</italic> and 1 short <italic>apv</italic>. Mid femur with 3 <italic>a</italic> and 1 <italic>app</italic>; mid tibia with 1 strong preapical <italic>ad</italic> and 1 strong <italic>apv</italic>. Hind femura with 1 weak preapical <italic>ad</italic>, hind tibia with 1 weak preapical <italic>ad</italic> and 1 short <italic>apv</italic>. Wing with costa with 2nd (between R<sub>1</sub> and R<sub>2+3</sub>), 3rd (between R<sub>2+3</sub> and R<sub>4+5</sub>) and 4th (between R<sub>4+5</sub> and M<sub>1</sub>) sections in proportion of 7:1.3:1; <italic>r-m</italic> beyond middle of discal cell; ultimate and penultimate sections of M<sub>1</sub> in proportion of 1:1; ultimate section of CuA<sub>1</sub> about 1/7 of penultimate section.</p><p>Abdomen with sparse brownish gray pruinosity. Male genitalia (Figs <xref ref-type="fig" rid="F2">6</xref>–<xref ref-type="fig" rid="F2">10</xref>): syntergosternite circular with a weak ventral bridge, epandrium with a tiny subapical concave, surstylus separated from epandrium, consisting of a long claviform process with setulae in lateral view and with a long triangular process in posterior view; hypandrium slender, projecting medially and nearly V-shaped; postgonite contorting, consisting of an acute triangular apical process and three apical setae; aedeagus columnar, truncate basally and blunt rounded apically, consisting of a triangular dorsal process subapically in lateral view and a black bottle-shaped inner process with an elliptical incision and many spiculate processes in ventral view; aedeagal apodeme narrow and short, projecting forwards, nearly right angle between hypandrium and aedeagus. Female terminalia (Figs <xref ref-type="fig" rid="F7">33</xref>–<xref ref-type="fig" rid="F7">34</xref>): sternite 7 trapeziform with long setae on posterior margin, sternite 8 semicircular with three pairs of long setae on posterior margin and sternite 9 with a groove; spermathecae 2+1, round and all stems leading to the three spermathecae narrow apically.</p><fig id="F2" position="float" orientation="portrait"><label>Figures 6–10.</label><caption><p><tp:taxon-name><tp:taxon-name-part taxon-name-part-type="genus">Minettia</tp:taxon-name-part> (<tp:taxon-name-part taxon-name-part-type="subgenus">Minettiella</tp:taxon-name-part>) <tp:taxon-name-part taxon-name-part-type="species">bawanglingensis</tp:taxon-name-part></tp:taxon-name> sp. n. Male. <bold>6</bold> syntergosternite and epandrium, lateral view <bold>7</bold> syntergosternite, anterior view <bold>8</bold> epandrial complex, posterior view <bold>9</bold> aedeagal complex, ventral view <bold>10</bold> aedeagal complex, lateral view. Scale bar = 0.1 mm.</p></caption><graphic xmlns:xlink="http://www.w3.org/1999/xlink" xlink:href="zookeys-449-081-g002.jpg" position="float" orientation="portrait" xlink:type="simple" id="oo_33006.jpg"/></fig></tp:treatment-sec><tp:treatment-sec sec-type="Remarks"><title>Remarks.</title><p>The new species is very similar to <tp:taxon-name><tp:taxon-name-part taxon-name-part-type="genus">Minettia</tp:taxon-name-part> (<tp:taxon-name-part taxon-name-part-type="subgenus">Minettiella</tp:taxon-name-part>) <tp:taxon-name-part taxon-name-part-type="species">dolabriforma</tp:taxon-name-part></tp:taxon-name> from the Palaearctic region in the following characteristics: mesonotum 0+2 <italic>dc</italic>, legs black with base of tibia yellow and mid and hind tarsi yellow, but it can be separated from the latter in the following characteristics: surstylus consisting of a long claviform process with setulae in lateral view and with a long triangular process in posterior view; hypandrium projecting medially and nearly V-shaped; aedeagus consisting of a triangular dorsal process subapically in lateral view and a black, bottle-shaped inner process with an elliptical incision and many speculate processes in ventral view. In <tp:taxon-name><tp:taxon-name-part taxon-name-part-type="genus">Minettia</tp:taxon-name-part> (<tp:taxon-name-part taxon-name-part-type="subgenus">Minettiella</tp:taxon-name-part>) <tp:taxon-name-part taxon-name-part-type="species">dolabriforma</tp:taxon-name-part></tp:taxon-name>, the surstylus has a spatulate process, narrow ventrally and pointed at apex in lateral view; the hypandrium is U-shaped; the aedeagus is pointed dorsoapically with a lobate dorsal process in lateral view, and is spinulose and brownish-striated on the median ventral membrane in ventral view (<xref ref-type="bibr" rid="B12">Sasakawa 1995</xref>). The new species is also similar to <tp:taxon-name><tp:taxon-name-part taxon-name-part-type="genus">Minettia</tp:taxon-name-part> (<tp:taxon-name-part taxon-name-part-type="subgenus">Minettiella</tp:taxon-name-part>) <tp:taxon-name-part taxon-name-part-type="species">atrata</tp:taxon-name-part></tp:taxon-name> from Indonesia (Java) in mesonotum with 0+2 <italic>dc</italic> and a pair of long <italic>acr</italic> present in front of <italic>prsc</italic>, but it can be separated from the latter in the arista having microscopic setulae, and the mid and hind tarsi being yellow. In <tp:taxon-name><tp:taxon-name-part taxon-name-part-type="genus">Minettia</tp:taxon-name-part> (<tp:taxon-name-part taxon-name-part-type="subgenus">Minettiella</tp:taxon-name-part>) <tp:taxon-name-part taxon-name-part-type="species">atrata</tp:taxon-name-part></tp:taxon-name>, the arista is short plumose and only the hind tarsi are yellow (<xref ref-type="bibr" rid="B7">Meijere 1910</xref>).</p></tp:treatment-sec><tp:treatment-sec sec-type="Distribution"><title>Distribution.</title><p>China (Hainan).</p></tp:treatment-sec><tp:treatment-sec><!--Section generated to contain objects referenced in tp:taxon-treatment.--><fig id="F7" position="float" orientation="portrait"><label>Figures 31–43.</label><caption><p>Female terminalia. <tp:taxon-name><tp:taxon-name-part taxon-name-part-type="genus">Minettia</tp:taxon-name-part> (<tp:taxon-name-part taxon-name-part-type="subgenus">Minettiella</tp:taxon-name-part>) <tp:taxon-name-part taxon-name-part-type="species">atratula</tp:taxon-name-part></tp:taxon-name> (Meijere, 1924). <bold>31</bold> sternites 7–9, ventral view <bold>32</bold> spermathecae. <tp:taxon-name><tp:taxon-name-part taxon-name-part-type="genus">Minettia</tp:taxon-name-part> (<tp:taxon-name-part taxon-name-part-type="subgenus">Minettiella</tp:taxon-name-part>) <tp:taxon-name-part taxon-name-part-type="species">bawanglingensis</tp:taxon-name-part></tp:taxon-name> sp. n. <bold>33</bold> sternites 7–9, ventral view <bold>34</bold> spermathecae. <tp:taxon-name><tp:taxon-name-part taxon-name-part-type="genus">Minettia</tp:taxon-name-part> (<tp:taxon-name-part taxon-name-part-type="subgenus">Minettiella</tp:taxon-name-part>) <tp:taxon-name-part taxon-name-part-type="species">clavata</tp:taxon-name-part></tp:taxon-name> sp. n. <bold>35</bold> sternites 7–9, ventral view <bold>36</bold> spermathecae. <tp:taxon-name><tp:taxon-name-part taxon-name-part-type="genus">Minettia</tp:taxon-name-part> (<tp:taxon-name-part taxon-name-part-type="subgenus">Minettiella</tp:taxon-name-part>) <tp:taxon-name-part taxon-name-part-type="species">sasakawai</tp:taxon-name-part></tp:taxon-name> Shi, Wang &amp; Yang, 2011. <bold>37</bold> tergites and sternites 6–9, lateral view <bold>38</bold> spermathecae. <tp:taxon-name><tp:taxon-name-part taxon-name-part-type="genus">Minettia</tp:taxon-name-part> (<tp:taxon-name-part taxon-name-part-type="subgenus">Minettiella</tp:taxon-name-part>) <tp:taxon-name-part taxon-name-part-type="species">spinosa</tp:taxon-name-part></tp:taxon-name> sp. n. <bold>39</bold> sternites 7–9, ventral view <bold>40</bold> spermathecae. <tp:taxon-name><tp:taxon-name-part taxon-name-part-type="genus">Minettia</tp:taxon-name-part> (<tp:taxon-name-part taxon-name-part-type="subgenus">Minettiella</tp:taxon-name-part>) <tp:taxon-name-part taxon-name-part-type="species">tianmushanensis</tp:taxon-name-part></tp:taxon-name> sp. n. <bold>41</bold> tergites and sternites 6–9, lateral view <bold>42</bold> sternites 6–9, ventral view <bold>43</bold> spermathecae. Scale bar = 0.1 mm.</p></caption><graphic xmlns:xlink="http://www.w3.org/1999/xlink" xlink:href="zookeys-449-081-g007.jpg" position="float" orientation="portrait" xlink:type="simple" id="oo_33011.jpg"/></fig></tp:treatment-sec><ref-list><ref id="B12"><mixed-citation xmlns:xlink="http://www.w3.org/1999/xlink" xlink:type="simple"><person-group><name name-style="western"><surname>Sasakawa</surname><given-names>M</given-names></name><name name-style="western"><surname>Mitsui</surname><given-names>H</given-names></name></person-group> (<year>1995</year>) <article-title>New lauxaniid and clusiid flies (<tp:taxon-name><tp:taxon-name-part taxon-name-part-type="order">Diptera</tp:taxon-name-part></tp:taxon-name>) captured by bait-traps.</article-title><source>Japanese Journal of Entomology</source><volume>63</volume>(<issue>3</issue>): <fpage>515</fpage>–<lpage>521</lpage>.</mixed-citation></ref><ref id="B7"><mixed-citation xmlns:xlink="http://www.w3.org/1999/xlink" xlink:type="simple"><person-group><name name-style="western"><surname>Meijere</surname><given-names>JCHde</given-names></name></person-group> (<year>1910</year>) <article-title>Studien über südostasiatische Diperen. IV. Die neue Dipteren-fauna van Krakatau.</article-title><source>Tijdschrift voor Entomologie</source><volume>53</volume>: <fpage>120</fpage>–<lpage>194</lpage>.</mixed-citation></ref></ref-list></tp:taxon-treatment>
