# Supplementary material for: Five new species of Minettia (Minettiella) (Diptera, Lauxaniidae) from China
Source: Zookeys. 2014 Oct 22;(449):81–103. doi: 10.3897/zookeys.449.7807 (PMC4233399; doi:10.3897/zookeys.449.7807)
Supplement: XML Treatment for Minettia (Minettiella) clavata [file zookeys.449.7807-treatment3.xml]

<!DOCTYPE tp:taxon-treatment
  PUBLIC "-//TaxonX//DTD Taxonomic Treatment Publishing DTD v0 20100105//EN" "tax-treatment-NSO.dtd">
<tp:taxon-treatment xmlns:tp="http://www.plazi.org/taxpub"><tp:treatment-meta><kwd-group><label>Taxon classification</label><kwd><named-content content-type="kingdom">Animalia</named-content></kwd><kwd><named-content content-type="order">Diptera</named-content></kwd><kwd><named-content content-type="family">Lauxaniidae</named-content></kwd></kwd-group><mixed-citation publication-type="journal"><person-group><name><surname>Shi</surname><given-names>Li</given-names></name><name><surname>Yang</surname><given-names>Ding</given-names></name></person-group><article-title>Five new species of <tp:taxon-name><tp:taxon-name-part taxon-name-part-type="genus">Minettia</tp:taxon-name-part> (<tp:taxon-name-part taxon-name-part-type="subgenus">Minettiella</tp:taxon-name-part>)</tp:taxon-name> (<tp:taxon-name><tp:taxon-name-part taxon-name-part-type="order">Diptera</tp:taxon-name-part></tp:taxon-name>, <tp:taxon-name><tp:taxon-name-part taxon-name-part-type="family">Lauxaniidae</tp:taxon-name-part></tp:taxon-name>) from China</article-title><source>Zookeys</source><day>22</day><month>10</month><year>2014</year><volume>2014</volume><issue>449</issue><fpage>81</fpage><lpage>103</lpage><pub-id pub-id-type="doi">10.3897/zookeys.449.7807</pub-id></mixed-citation></tp:treatment-meta><tp:nomenclature><tp:taxon-name>
                            <tp:taxon-name-part taxon-name-part-type="genus">Minettia</tp:taxon-name-part>
                            (<tp:taxon-name-part taxon-name-part-type="subgenus">Minettiella</tp:taxon-name-part>)
                            <tp:taxon-name-part taxon-name-part-type="species">clavata</tp:taxon-name-part>
                            <object-id xmlns:xlink="http://www.w3.org/1999/xlink" content-type="zoobank" xlink:type="simple">http://zoobank.org/A727B963-F589-4B19-910C-FC9F3D0BE476</object-id>
                        </tp:taxon-name><tp:taxon-status xmlns:xlink="http://www.w3.org/1999/xlink" xlink:type="simple">sp. n.</tp:taxon-status><xref ref-type="fig" rid="F3">Figs 11</xref><xref ref-type="fig" rid="F3">–15</xref><xref ref-type="fig" rid="F7">, 35</xref><xref ref-type="fig" rid="F7">–36</xref></tp:nomenclature><tp:treatment-sec sec-type="Type material"><title>Type material.</title><p>Holotype: ♂ (CAUC), CHINA, Hubei: Shennongjia National Natural Reserve, Pingqian, 1650 m, 26. VII. 2007, Qifei Liu. Paratypes: 4 ♂♂, 1♀ (CAUC), CHINA, Hubei: Shennongjia National Natural Reserve, Pingqian, 1650 m, 27. vii. 2007, Qifei Liu; 4♀ (CAUC), CHINA, Hubei: Shennongjia National Natural Reserve, Pingqian, 1650 m, 25. vii. 2007, Qifei Liu.</p></tp:treatment-sec><tp:treatment-sec sec-type="Etymology"><title>Etymology.</title><p>Latin, <italic>clavata</italic>, meaning clavate; referring to the club-like surstylus; a feminine adjective.</p></tp:treatment-sec><tp:treatment-sec sec-type="Diagnosis"><title>Diagnosis.</title><p>Antenna yellow with 1st flagellomere brown on apical 2/3; arista plumose, with longest rays slightly shorter than height of 1st flagellomere. Mesonotum 0+3 <italic>dc</italic>, anterior <italic>dc</italic> weak, hair-like; <italic>acr</italic> in 6 rows. All tibiae black with pale yellow at base; fore tarsi black, mid and hind tarsi dark yellow. Mid femur with 5 <italic>a</italic>.</p></tp:treatment-sec><tp:treatment-sec sec-type="Description"><title>Description.</title><p>MALE. Body length 2.9–3.7 mm, wing length 3.2–3.8 mm. FEMALE. Body length 3.0–3.3 mm, wing length 3.3–3.7 mm.</p><p>Head. Face slightly shining. Frons with yellow anterior margin. Gena about 1/6 eye height. Antenna yellow with brown on apical 2/3 of 1st flagellomere, 1st flagellomere nearly 1.7 times longer than high; arista plumose, with longest rays slightly shorter than height of 1st flagellomere. A blackish brown rectangular spot present between eye and base of antenna. Proboscis and palpus black.</p><p>Thorax with brownish gray pruinosity. Mesonotum 0+3 <italic>dc</italic> (anterior <italic>dc</italic> weak, hair-like, far behind transverse scutal suture), <italic>acr</italic> in 6 rows; <italic>prsc</italic> longer than 1st post-sutural <italic>dc</italic>; anepisternum with setulae on lower margin. Legs: all tibiae black with pale yellow at base; fore tarsi black, mid and hind tarsi dark yellow. Fore femur with 4 <italic>pv</italic> and 6 <italic>pd</italic>, fore tibia with 1 short preapical <italic>ad</italic> and 1 short <italic>apv</italic>. Mid femur with 5 <italic>a</italic> and 1 <italic>app</italic>; mid tibia with 1 strong preapical <italic>ad</italic> and 1 strong <italic>apv</italic>. Hind tibia with 1 weak preapical <italic>ad</italic> and 1 short <italic>apv</italic>. Wing with costa with 2nd (between R<sub>1</sub> and R<sub>2+3</sub>), 3rd (between R<sub>2+3</sub> and R<sub>4+5</sub>) and 4th (between R<sub>4+5</sub> and M<sub>1</sub>) sections in proportion of 4:1.7:1; <italic>r-m</italic> at middle of discal cell; ultimate and penultimate sections of M<sub>1</sub> in proportion of 1:1.1; ultimate section of CuA<sub>1</sub> about 1/5 of penultimate section.</p><p>Abdomen shining. Male genitalia (Figs <xref ref-type="fig" rid="F3">11</xref>–<xref ref-type="fig" rid="F3">15</xref>): syntergosternite circular with an inner tooth near spiracle, epandrium nearly rectangular; surstylus fused with epandrium, clavate with a triangular basal process, a projecting apical process, a small acute ventroapical process and a tiny incision in lateral view; hypandrium nearly U-shaped, hypandrial apodeme distinct; postgonite slender, broad apically in lateral view; aedeagus columnar and rounded apically, with a slight incision; aedeagal apodeme long, slightly shorter than aedeagus. Female terminalia (Figs <xref ref-type="fig" rid="F7">35</xref>–<xref ref-type="fig" rid="F7">36</xref>): sternite 7 trapeziform, furcating apically with long setae; sternite 8 pale yellow, nearly columnar with a small apical incision; spermathecae 2+1, round.</p><fig id="F3" position="float" orientation="portrait"><label>Figures 11–15.</label><caption><p><tp:taxon-name><tp:taxon-name-part taxon-name-part-type="genus">Minettia</tp:taxon-name-part> (<tp:taxon-name-part taxon-name-part-type="subgenus">Minettiella</tp:taxon-name-part>) <tp:taxon-name-part taxon-name-part-type="species">clavata</tp:taxon-name-part></tp:taxon-name> sp. n. Male. <bold>11</bold> syntergosternite and epandrium, lateral view <bold>12</bold> syntergosternite, anterior view <bold>13</bold> epandrial complex, posterior view <bold>14</bold> aedeagal complex, ventral view <bold>15</bold> aedeagal complex, lateral view. Scale bar = 0.1 mm.</p></caption><graphic xmlns:xlink="http://www.w3.org/1999/xlink" xlink:href="zookeys-449-081-g003.jpg" position="float" orientation="portrait" xlink:type="simple" id="oo_33007.jpg"/></fig></tp:treatment-sec><tp:treatment-sec sec-type="Remarks"><title>Remarks.</title><p>The new species is very similar to <tp:taxon-name><tp:taxon-name-part taxon-name-part-type="genus">Minettia</tp:taxon-name-part> (<tp:taxon-name-part taxon-name-part-type="subgenus">Minettiella</tp:taxon-name-part>) <tp:taxon-name-part taxon-name-part-type="species">plurifurcata</tp:taxon-name-part></tp:taxon-name> sp. n. (see discussion under <tp:taxon-name><tp:taxon-name-part taxon-name-part-type="genus">Minettia</tp:taxon-name-part> (<tp:taxon-name-part taxon-name-part-type="subgenus">Minettiella</tp:taxon-name-part>) <tp:taxon-name-part taxon-name-part-type="species">plurifurcata</tp:taxon-name-part></tp:taxon-name> sp. n.) from China (Hubei). This new species is also similar to <tp:taxon-name><tp:taxon-name-part taxon-name-part-type="genus">Minettia</tp:taxon-name-part> (<tp:taxon-name-part taxon-name-part-type="subgenus">Minettiella</tp:taxon-name-part>) <tp:taxon-name-part taxon-name-part-type="species">atrata</tp:taxon-name-part></tp:taxon-name> from Indonesia (Java) in having the arista short plumose and the mesonotum with <italic>acr</italic> 6 rows, and without other strong <italic>acr</italic> in front of strong <italic>prsc</italic>, but it can be separated from the latter by the mid and hind tarsi being yellow. In <tp:taxon-name><tp:taxon-name-part taxon-name-part-type="genus">Minettia</tp:taxon-name-part> (<tp:taxon-name-part taxon-name-part-type="subgenus">Minettiella</tp:taxon-name-part>) <tp:taxon-name-part taxon-name-part-type="species">atrata</tp:taxon-name-part></tp:taxon-name>, only the hind tarsi are yellow (<xref ref-type="bibr" rid="B7">Meijere 1910</xref>; <xref ref-type="bibr" rid="B5">Malloch 1929</xref>).</p></tp:treatment-sec><tp:treatment-sec sec-type="Distribution"><title>Distribution.</title><p>China (Hubei).</p></tp:treatment-sec><tp:treatment-sec><!--Section generated to contain objects referenced in tp:taxon-treatment.--><fig id="F7" position="float" orientation="portrait"><label>Figures 31–43.</label><caption><p>Female terminalia. <tp:taxon-name><tp:taxon-name-part taxon-name-part-type="genus">Minettia</tp:taxon-name-part> (<tp:taxon-name-part taxon-name-part-type="subgenus">Minettiella</tp:taxon-name-part>) <tp:taxon-name-part taxon-name-part-type="species">atratula</tp:taxon-name-part></tp:taxon-name> (Meijere, 1924). <bold>31</bold> sternites 7–9, ventral view <bold>32</bold> spermathecae. <tp:taxon-name><tp:taxon-name-part taxon-name-part-type="genus">Minettia</tp:taxon-name-part> (<tp:taxon-name-part taxon-name-part-type="subgenus">Minettiella</tp:taxon-name-part>) <tp:taxon-name-part taxon-name-part-type="species">bawanglingensis</tp:taxon-name-part></tp:taxon-name> sp. n. <bold>33</bold> sternites 7–9, ventral view <bold>34</bold> spermathecae. <tp:taxon-name><tp:taxon-name-part taxon-name-part-type="genus">Minettia</tp:taxon-name-part> (<tp:taxon-name-part taxon-name-part-type="subgenus">Minettiella</tp:taxon-name-part>) <tp:taxon-name-part taxon-name-part-type="species">clavata</tp:taxon-name-part></tp:taxon-name> sp. n. <bold>35</bold> sternites 7–9, ventral view <bold>36</bold> spermathecae. <tp:taxon-name><tp:taxon-name-part taxon-name-part-type="genus">Minettia</tp:taxon-name-part> (<tp:taxon-name-part taxon-name-part-type="subgenus">Minettiella</tp:taxon-name-part>) <tp:taxon-name-part taxon-name-part-type="species">sasakawai</tp:taxon-name-part></tp:taxon-name> Shi, Wang &amp; Yang, 2011. <bold>37</bold> tergites and sternites 6–9, lateral view <bold>38</bold> spermathecae. <tp:taxon-name><tp:taxon-name-part taxon-name-part-type="genus">Minettia</tp:taxon-name-part> (<tp:taxon-name-part taxon-name-part-type="subgenus">Minettiella</tp:taxon-name-part>) <tp:taxon-name-part taxon-name-part-type="species">spinosa</tp:taxon-name-part></tp:taxon-name> sp. n. <bold>39</bold> sternites 7–9, ventral view <bold>40</bold> spermathecae. <tp:taxon-name><tp:taxon-name-part taxon-name-part-type="genus">Minettia</tp:taxon-name-part> (<tp:taxon-name-part taxon-name-part-type="subgenus">Minettiella</tp:taxon-name-part>) <tp:taxon-name-part taxon-name-part-type="species">tianmushanensis</tp:taxon-name-part></tp:taxon-name> sp. n. <bold>41</bold> tergites and sternites 6–9, lateral view <bold>42</bold> sternites 6–9, ventral view <bold>43</bold> spermathecae. Scale bar = 0.1 mm.</p></caption><graphic xmlns:xlink="http://www.w3.org/1999/xlink" xlink:href="zookeys-449-081-g007.jpg" position="float" orientation="portrait" xlink:type="simple" id="oo_33011.jpg"/></fig></tp:treatment-sec><ref-list><ref id="B7"><mixed-citation xmlns:xlink="http://www.w3.org/1999/xlink" xlink:type="simple"><person-group><name name-style="western"><surname>Meijere</surname><given-names>JCHde</given-names></name></person-group> (<year>1910</year>) <article-title>Studien über südostasiatische Diperen. IV. Die neue Dipteren-fauna van Krakatau.</article-title><source>Tijdschrift voor Entomologie</source><volume>53</volume>: <fpage>120</fpage>–<lpage>194</lpage>.</mixed-citation></ref><ref id="B5"><mixed-citation xmlns:xlink="http://www.w3.org/1999/xlink" xlink:type="simple"><person-group><name name-style="western"><surname>Malloch</surname><given-names>JR</given-names></name></person-group> (<year>1929</year>) <article-title>Notes on some Oriental Sapromyzid flies (<tp:taxon-name><tp:taxon-name-part taxon-name-part-type="order">Diptera</tp:taxon-name-part></tp:taxon-name>), with particular reference to the Philippine species.</article-title><source>Proceedings of the United States National Museum</source><volume>74</volume>(<issue>6</issue>): <fpage>1</fpage>–<lpage>97</lpage>. doi: <ext-link ext-link-type="doi" xlink:href="10.5479/si.00963801.74-2751.1" xlink:type="simple">10.5479/si.00963801.74-2751.1</ext-link></mixed-citation></ref></ref-list></tp:taxon-treatment>
