# Supplementary material for: Five new species of Minettia (Minettiella) (Diptera, Lauxaniidae) from China
Source: Zookeys. 2014 Oct 22;(449):81–103. doi: 10.3897/zookeys.449.7807 (PMC4233399; doi:10.3897/zookeys.449.7807)
Supplement: XML Treatment for Minettia (Minettiella) plurifurcata [file zookeys.449.7807-treatment4.xml]

<!DOCTYPE tp:taxon-treatment
  PUBLIC "-//TaxonX//DTD Taxonomic Treatment Publishing DTD v0 20100105//EN" "tax-treatment-NSO.dtd">
<tp:taxon-treatment xmlns:tp="http://www.plazi.org/taxpub"><tp:treatment-meta><kwd-group><label>Taxon classification</label><kwd><named-content content-type="kingdom">Animalia</named-content></kwd><kwd><named-content content-type="order">Diptera</named-content></kwd><kwd><named-content content-type="family">Lauxaniidae</named-content></kwd></kwd-group><mixed-citation publication-type="journal"><person-group><name><surname>Shi</surname><given-names>Li</given-names></name><name><surname>Yang</surname><given-names>Ding</given-names></name></person-group><article-title>Five new species of <tp:taxon-name><tp:taxon-name-part taxon-name-part-type="genus">Minettia</tp:taxon-name-part> (<tp:taxon-name-part taxon-name-part-type="subgenus">Minettiella</tp:taxon-name-part>)</tp:taxon-name> (<tp:taxon-name><tp:taxon-name-part taxon-name-part-type="order">Diptera</tp:taxon-name-part></tp:taxon-name>, <tp:taxon-name><tp:taxon-name-part taxon-name-part-type="family">Lauxaniidae</tp:taxon-name-part></tp:taxon-name>) from China</article-title><source>Zookeys</source><day>22</day><month>10</month><year>2014</year><volume>2014</volume><issue>449</issue><fpage>81</fpage><lpage>103</lpage><pub-id pub-id-type="doi">10.3897/zookeys.449.7807</pub-id></mixed-citation></tp:treatment-meta><tp:nomenclature><tp:taxon-name>
                            <tp:taxon-name-part taxon-name-part-type="genus">Minettia</tp:taxon-name-part>
                            (<tp:taxon-name-part taxon-name-part-type="subgenus">Minettiella</tp:taxon-name-part>)
                            <tp:taxon-name-part taxon-name-part-type="species">plurifurcata</tp:taxon-name-part>
                            <object-id xmlns:xlink="http://www.w3.org/1999/xlink" content-type="zoobank" xlink:type="simple">http://zoobank.org/CAF5D321-6C62-41A3-A45F-B3F1FE218BAE</object-id>
                        </tp:taxon-name><tp:taxon-status xmlns:xlink="http://www.w3.org/1999/xlink" xlink:type="simple">sp. n.</tp:taxon-status><xref ref-type="fig" rid="F4">Figs 16</xref><xref ref-type="fig" rid="F4">–20</xref><!--PageBreak--><!--PageBreak--><!--PageBreak--><!--PageBreak--><!--PageBreak--></tp:nomenclature><tp:treatment-sec sec-type="Type material"><title>Type material.</title><p>Holotype: ♂ (CAUC), CHINA, Hubei: Shennongjia National Natural Reserve, Pingqian, 1650 m, 26. vii. 2007, Qifei Liu.</p></tp:treatment-sec><tp:treatment-sec sec-type="Etymology"><title>Etymology.</title><p>Latin, <italic>pluri</italic>-, meaning many, and <italic>furcata</italic>, meaning forked; referring to the aedeagus with forked and acute processes in different lengths; a feminine adjective.</p></tp:treatment-sec><tp:treatment-sec sec-type="Diagnosis"><title>Diagnosis.</title><p>Arista plumose, with longest rays slightly shorter than height of 1st flagellomere. Thorax with whitish gray pruinosity, sparse on anterior 1/2 and dense on posterior 1/2. Mesonotum 0+3 <italic>dc</italic> (anterior <italic>dc</italic> far behind transverse scutal suture), <italic>acr</italic> in 6 rows. All tibiae pale yellow at base; fore tarsi black, mid and hind tarsi dark yellow. Mid femur with 4 <italic>a</italic>.</p></tp:treatment-sec><tp:treatment-sec sec-type="Description"><title>Description.</title><p>MALE. Body length 3.7 mm, wing legth 4.2 mm.</p><p>Head. Frons with yellow anterior margin. Gena about 1/7 eye height. Antenna yellow with brown on apical 2/3 of 1st flagellomere, 1st flagellomere nearly 2.0 times longer than high; arista plumose, with longest rays slightly shorter than height of 1st flagellomere. A black round spot present between eye and base of antenna. Proboscis and palpus black.</p><p>Thorax with whitish gray pruinosity, sparse on anterior 1/2 and dense on posterior 1/2. Mesonotum 0+3 <italic>dc</italic> (anterior <italic>dc</italic> far behind transverse scutal suture), <italic>acr</italic> in 6 rows; <italic>prsc</italic> as long as 1st postsutural <italic>dc</italic>; anepisternum with setulae on lower margin. Legs: tibia black with pale yellow at base; fore tarsi black, mid and hind tarsi dark yellow. Fore femur with 5 <italic>pv</italic> and 8 <italic>pd</italic>, fore tibia with 1 short preapical <italic>ad</italic> and 1 short <italic>apv</italic>. Mid femur with 4 <italic>a</italic> and 1 <italic>app</italic>; mid tibia with 1 strong preapical <italic>ad</italic> and 1 strong <italic>apv</italic>. Hind tibia with 1 weak preapical <italic>ad</italic> and 1 short <italic>apv</italic>. Wing with costa with 2nd (between R<sub>1</sub> and R<sub>2+3</sub>), 3rd (between R<sub>2+3</sub> and R<sub>4+5</sub>) and 4th (between R<sub>4+5</sub> and M<sub>1</sub>) sections in proportion of 5.2:4:1; <italic>r-m</italic> at middle of discal cell; ultimate and penultimate sections of M<sub>1</sub> in proportion of 1:1.2; ultimate section of CuA<sub>1</sub> about 1/5 of penultimate section.</p><p>Abdomen with sparse whitish gray pruinosity. Male genitalia (Figs <xref ref-type="fig" rid="F4">16</xref>–<xref ref-type="fig" rid="F4">20</xref>): syntergosternite circular with dorsal setulae, epandrium with a wide median incision on dorsal margin in lateral view; surstylus short subuliform and originating from inner side of epandrium in lateral view and convergent apically in posterior view; hypandrium nearly W-shaped; postgonite slender, slightly curved with 2–3 short apical setulae; aedeagus slender, columnar and rounded apically, with furcated acute processes in different length; aedeagal apodeme short, as long as 1/3 length of aedeagus.</p><fig id="F4" position="float" orientation="portrait"><label>Figures 16–20.</label><caption><p><tp:taxon-name><tp:taxon-name-part taxon-name-part-type="genus">Minettia</tp:taxon-name-part> (<tp:taxon-name-part taxon-name-part-type="subgenus">Minettiella</tp:taxon-name-part>) <tp:taxon-name-part taxon-name-part-type="species">plurifurcata</tp:taxon-name-part></tp:taxon-name> sp. n. Male. <bold>16</bold> syntergosternite and epandrium, lateral view <bold>17</bold> syntergosternite, anterior view <bold>18</bold> epandrial complex, posterior view <bold>19</bold> aedeagal complex, ventral view <bold>20</bold> aedeagal complex, lateral view. Scale bar = 0.1 mm.</p></caption><graphic xmlns:xlink="http://www.w3.org/1999/xlink" xlink:href="zookeys-449-081-g004.jpg" position="float" orientation="portrait" xlink:type="simple" id="oo_33008.jpg"/></fig><p>FEMALE. Unknown.</p></tp:treatment-sec><tp:treatment-sec sec-type="Remarks"><title>Remarks.</title><p>The new species is very similar to <tp:taxon-name><tp:taxon-name-part taxon-name-part-type="genus">Minettia</tp:taxon-name-part> (<tp:taxon-name-part taxon-name-part-type="subgenus">Minettiella</tp:taxon-name-part>) <tp:taxon-name-part taxon-name-part-type="species">clavata</tp:taxon-name-part></tp:taxon-name> sp. n. from China (Hubei) in the following characteristics: <italic>acr</italic> in 6 rows; all femora black and tibiae black with pale yellow at base; fore tarsi black, mid and hind tarsi dark yellow; wing yellow at base, but it can be separated from the latter in the following characteristics: the mesonotum having whitish gray pruinosity, sparse on anterior half and dense on posterior half, and 0+3 <italic>dc</italic>, anterior <italic>dc</italic> strong; the surstylus being long triangular and originating from the inner side of the epandrium. In <tp:taxon-name><tp:taxon-name-part taxon-name-part-type="genus">Minettia</tp:taxon-name-part> (<tp:taxon-name-part taxon-name-part-type="subgenus">Minettiella</tp:taxon-name-part>) <tp:taxon-name-part taxon-name-part-type="species">clavata</tp:taxon-name-part></tp:taxon-name>, the mesonotum has 0+3 <italic>dc</italic> with anterior <italic>dc</italic> weak, hair-like; the epandrium is nearly rectangular; the surstylus is fused with the epandrium, and claviform with a triangular basal process a projecting apical process, a small acute ventroapical process and a tiny incision in lateral view.</p></tp:treatment-sec><tp:treatment-sec sec-type="Distribution"><title>Distribution.</title><p>China (Hubei).</p></tp:treatment-sec></tp:taxon-treatment>
