# Supplementary material for: Five new species of Minettia (Minettiella) (Diptera, Lauxaniidae) from China
Source: Zookeys. 2014 Oct 22;(449):81–103. doi: 10.3897/zookeys.449.7807 (PMC4233399; doi:10.3897/zookeys.449.7807)
Supplement: XML Treatment for Minettia (Minettiella) sasakawai [file zookeys.449.7807-treatment5.xml]

<!DOCTYPE tp:taxon-treatment
  PUBLIC "-//TaxonX//DTD Taxonomic Treatment Publishing DTD v0 20100105//EN" "tax-treatment-NSO.dtd">
<tp:taxon-treatment xmlns:tp="http://www.plazi.org/taxpub"><tp:treatment-meta><kwd-group><label>Taxon classification</label><kwd><named-content content-type="kingdom">Animalia</named-content></kwd><kwd><named-content content-type="order">Diptera</named-content></kwd><kwd><named-content content-type="family">Lauxaniidae</named-content></kwd></kwd-group><mixed-citation publication-type="journal"><person-group><name><surname>Shi</surname><given-names>Li</given-names></name><name><surname>Yang</surname><given-names>Ding</given-names></name></person-group><article-title>Five new species of <tp:taxon-name><tp:taxon-name-part taxon-name-part-type="genus">Minettia</tp:taxon-name-part> (<tp:taxon-name-part taxon-name-part-type="subgenus">Minettiella</tp:taxon-name-part>)</tp:taxon-name> (<tp:taxon-name><tp:taxon-name-part taxon-name-part-type="order">Diptera</tp:taxon-name-part></tp:taxon-name>, <tp:taxon-name><tp:taxon-name-part taxon-name-part-type="family">Lauxaniidae</tp:taxon-name-part></tp:taxon-name>) from China</article-title><source>Zookeys</source><day>22</day><month>10</month><year>2014</year><volume>2014</volume><issue>449</issue><fpage>81</fpage><lpage>103</lpage><pub-id pub-id-type="doi">10.3897/zookeys.449.7807</pub-id></mixed-citation></tp:treatment-meta><tp:nomenclature><tp:taxon-name>
                            <tp:taxon-name-part taxon-name-part-type="genus">Minettia</tp:taxon-name-part>
                            (<tp:taxon-name-part taxon-name-part-type="subgenus">Minettiella</tp:taxon-name-part>)
                            <tp:taxon-name-part taxon-name-part-type="species">sasakawai</tp:taxon-name-part>
                        </tp:taxon-name><tp:taxon-authority>Shi, Wang &amp; Yang, 2011</tp:taxon-authority><tp:nomenclature-citation-list><tp:nomenclature-citation><tp:taxon-name><tp:taxon-name-part taxon-name-part-type="genus">Sapromyza</tp:taxon-name-part> (<tp:taxon-name-part taxon-name-part-type="subgenus">Sapromyza</tp:taxon-name-part>) <tp:taxon-name-part taxon-name-part-type="species">acrostichalis</tp:taxon-name-part></tp:taxon-name><comment> Sasakawa, 2001: 50. Type locality: Vietnam.</comment></tp:nomenclature-citation><tp:nomenclature-citation><tp:taxon-name><tp:taxon-name-part taxon-name-part-type="genus">Minettia</tp:taxon-name-part> (<tp:taxon-name-part taxon-name-part-type="subgenus">Minettiella</tp:taxon-name-part>) <tp:taxon-name-part taxon-name-part-type="species">sasakawai</tp:taxon-name-part></tp:taxon-name><comment> nom. n. (comb. n. preoccupied by <italic><tp:taxon-name><tp:taxon-name-part taxon-name-part-type="species">acrostichalis</tp:taxon-name-part></tp:taxon-name></italic> (Sasakawa &amp; Kozánek, 1995), a new name as a replacement of <italic><tp:taxon-name><tp:taxon-name-part taxon-name-part-type="species">acrostichalis</tp:taxon-name-part></tp:taxon-name></italic> Sasakawa, 2001)</comment></tp:nomenclature-citation><tp:nomenclature-citation><tp:taxon-name><tp:taxon-name-part taxon-name-part-type="genus">Minettia</tp:taxon-name-part> (<tp:taxon-name-part taxon-name-part-type="subgenus">Minettiella</tp:taxon-name-part>) <tp:taxon-name-part taxon-name-part-type="species">sasakawai</tp:taxon-name-part></tp:taxon-name><comment> Shi, Wang &amp; Yang, 2011: 80 (with figures).</comment></tp:nomenclature-citation></tp:nomenclature-citation-list></tp:nomenclature><tp:treatment-sec sec-type="Material examined"><title>Material examined.</title><p>CHINA, Hainan (CAUC): 5 ♂♂, Ledong, Jianfengling National Natural Reserve, Plant garden, 800 m, 8. v. 2008, Qifei Liu; 1 ♂, Ledong, Jianfengling National Natural Reserve, Sanfenqu, 800 m, 8. v. 2008, Qifei Liu; 2 ♂♂, Ledong, Jianfengling National Natural Reserve, Plant garden, 800 m, 18. v. 2006, Gang Yao; 3 ♂♂, 2 ♀♀, Changjiang, Bawangling National Natural Reserve, Donger station, 1000 m, 24–25. v. 2007, Junhua Zhang; 1 ♂, Baisha, Yinggeling National Natural Reserve, 2. iv. 2006, Hui Dong; 1 ♂, 1 ♀, Baisha, Yinggeling National Natural Reserve, Hongmao village, 430 m, 21–22. v. 2007, Kuiyan Zhang; 1 ♂, Baisha, Yinggeling National Natural Reserve, Hongmao village, 430 m, 21–22. v. 2007, Junhua Zhang; 1 ♀, Baisha, Yinggeling National Natural Reserve, Hongmao village, 430 m, 21. v. 2007, Yongjie Wang.</p></tp:treatment-sec><tp:treatment-sec sec-type="Diagnosis"><title>Diagnosis.</title><p>Body black with brownish gray. Face and parafacial black flat with dense whitish gray pruinosity. Antennal 1st flagellomere blackish brown except yellow at base. Mesonotum 0+2 <italic>dc</italic> (anterior <italic>dc</italic> far behind transverse scutal suture), <italic>acr</italic> in 4 rows; a pair of long <italic>acr</italic> present in front of <italic>prsc</italic>. Legs mostly black except fore basal tarsus dark yellow on basal 3/4 and mid and hind tarsi dark yellow. Basal part of wing yellow. Abdomen shining black with sparse brownish gray pruinosity.</p></tp:treatment-sec><tp:treatment-sec sec-type="Redescription"><title>Redescription.</title><p>MALE. Body length 3.2–4.1 mm, wing length 3.4–4.4 mm. FEMALE. Body length 3.4–3.7 mm, wing length 3.6–3.9 mm.</p><p>Head black. Frons shining black except yellow, slightly concaved anterior margin; <italic>oc</italic> slightly longer than anterior <italic>or</italic>. Gena about 1/6 height of eye. Antenna scape and pedicel yellowish brown, 1st flagellomere blackish brown except yellow on basal part, 1st flagellomere nearly 1.8 times longer than high; arista with microscopic setulae. Proboscis black except yellow at apex; palpus black.</p><p>Thorax black with brownish gray pruinosity. Mesonotum with 0+2 <!--PageBreak--><italic>dc</italic> (anterior <italic>dc</italic> far behind transverse scutal suture), <italic>acr</italic> in 4 rows; a pair of long <italic>acr</italic> present in front of <italic>prsc</italic>, <italic>prsc</italic> nearly as long as 1st postsutural <italic>dc</italic>; 1 <italic>ia</italic>, 1 <italic>kepst</italic>. Legs with fore basal tarsus dark yellow on basal 3/4 and mid and hind tarsi dark yellow. Fore femur with 5 <italic>pv</italic>, 8 <italic>pd</italic>, fore tibia with 1 long preapical <italic>ad</italic> and 1 short <italic>apv</italic>. Mid femur with 4 <italic>a</italic> and 1 <italic>app</italic>; mid tibia with 1 strong preapical <italic>ad</italic>, 1 strong <italic>apv</italic>. Hind femura with 1 weak preapical <italic>ad</italic>, hind tibia with 1 weak preapical <italic>ad</italic> and 1 short <italic>apv</italic>. Wing: costa with 2nd (between R<sub>1</sub> and R<sub>2+3</sub>), 3rd (between R<sub>2+3</sub> and R<sub>4+5</sub>) and 4th (between R<sub>4+5</sub> and M<sub>1</sub>) sections in proportion of 6:1.7:1; <italic>r-m</italic> at middle of discal cell; ultimate and penultimate sections of M<sub>1</sub> in proportion of 1:1.1; ultimate section of CuA<sub>1</sub> about 1/6 of penultimate section.</p><p>Abdomen black with sparse brownish gray pruinosity. Male genitalia: protandrium semicircular (with a weak ventral bridge in a few specimens), narrow under spiracle; epandrium slender, with dorsal setae in lateral view; surstylus separated from epandrium, slender, narrow apically with a falcate apical process in lateral view; hypandrium very narrow at middle and broad on two lateral sides; postgonite columnar with two long setae; aedeagus acute apically with a tiny incision in ventral view but oblique truncate apically in lateral view; aedeagal apodeme nearly as long as aedeagus. Female terminalia: tergite 6 with a pair of long dorsal setae on posterior margin; spermathecae 2+1, round.</p></tp:treatment-sec><tp:treatment-sec sec-type="Distribution"><title>Distribution.</title><p>China (Hainan), Vietnam.</p></tp:treatment-sec><tp:treatment-sec sec-type="Remarks"><title>Remarks.</title><p>The species is very similar to <tp:taxon-name><tp:taxon-name-part taxon-name-part-type="genus">Minettia</tp:taxon-name-part> (<tp:taxon-name-part taxon-name-part-type="subgenus">Minettiella</tp:taxon-name-part>) <tp:taxon-name-part taxon-name-part-type="species">tianmushanensis</tp:taxon-name-part></tp:taxon-name> sp. n. from Zhejiang (see <tp:taxon-name><tp:taxon-name-part taxon-name-part-type="genus">Minettia</tp:taxon-name-part> (<tp:taxon-name-part taxon-name-part-type="subgenus">Minettiella</tp:taxon-name-part>) <tp:taxon-name-part taxon-name-part-type="species">tianmushanensis</tp:taxon-name-part></tp:taxon-name> sp. n.). The new species is also similar to <tp:taxon-name><tp:taxon-name-part taxon-name-part-type="genus">Minettia</tp:taxon-name-part> (<tp:taxon-name-part taxon-name-part-type="subgenus">Minettiella</tp:taxon-name-part>) <tp:taxon-name-part taxon-name-part-type="species">atrata</tp:taxon-name-part></tp:taxon-name> from Indonesia (Java) in the following characters: mesonotum with 0+2 <italic>dc</italic> and a pair of long <italic>acr</italic> present in front of <italic>prsc</italic>, but it can be separated from the latter by the arista having microscopic setulae, the mesonotum having the <italic>acr</italic> in 4 rows, and the legs mostly black except the fore basal tarsus dark yellow on basal 3/4 and the mid and hind tarsi dark yellow. In <tp:taxon-name><tp:taxon-name-part taxon-name-part-type="genus">Minettia</tp:taxon-name-part> (<tp:taxon-name-part taxon-name-part-type="subgenus">Minettiella</tp:taxon-name-part>) <tp:taxon-name-part taxon-name-part-type="species">atrata</tp:taxon-name-part></tp:taxon-name>, the arista is short plumose, the mesonotum has <italic>acr</italic> in 6 rows and the hind tarsi is yellow (<xref ref-type="bibr" rid="B7">Meijere 1910</xref>).</p></tp:treatment-sec><ref-list><ref id="B7"><mixed-citation xmlns:xlink="http://www.w3.org/1999/xlink" xlink:type="simple"><person-group><name name-style="western"><surname>Meijere</surname><given-names>JCHde</given-names></name></person-group> (<year>1910</year>) <article-title>Studien über südostasiatische Diperen. IV. Die neue Dipteren-fauna van Krakatau.</article-title><source>Tijdschrift voor Entomologie</source><volume>53</volume>: <fpage>120</fpage>–<lpage>194</lpage>.</mixed-citation></ref></ref-list></tp:taxon-treatment>
