# Supplementary material for: Five new species of Minettia (Minettiella) (Diptera, Lauxaniidae) from China
Source: Zookeys. 2014 Oct 22;(449):81–103. doi: 10.3897/zookeys.449.7807 (PMC4233399; doi:10.3897/zookeys.449.7807)
Supplement: XML Treatment for Minettia (Minettiella) spinosa [file zookeys.449.7807-treatment6.xml]

<!DOCTYPE tp:taxon-treatment
  PUBLIC "-//TaxonX//DTD Taxonomic Treatment Publishing DTD v0 20100105//EN" "tax-treatment-NSO.dtd">
<tp:taxon-treatment xmlns:tp="http://www.plazi.org/taxpub"><tp:treatment-meta><kwd-group><label>Taxon classification</label><kwd><named-content content-type="kingdom">Animalia</named-content></kwd><kwd><named-content content-type="order">Diptera</named-content></kwd><kwd><named-content content-type="family">Lauxaniidae</named-content></kwd></kwd-group><mixed-citation publication-type="journal"><person-group><name><surname>Shi</surname><given-names>Li</given-names></name><name><surname>Yang</surname><given-names>Ding</given-names></name></person-group><article-title>Five new species of <tp:taxon-name><tp:taxon-name-part taxon-name-part-type="genus">Minettia</tp:taxon-name-part> (<tp:taxon-name-part taxon-name-part-type="subgenus">Minettiella</tp:taxon-name-part>)</tp:taxon-name> (<tp:taxon-name><tp:taxon-name-part taxon-name-part-type="order">Diptera</tp:taxon-name-part></tp:taxon-name>, <tp:taxon-name><tp:taxon-name-part taxon-name-part-type="family">Lauxaniidae</tp:taxon-name-part></tp:taxon-name>) from China</article-title><source>Zookeys</source><day>22</day><month>10</month><year>2014</year><volume>2014</volume><issue>449</issue><fpage>81</fpage><lpage>103</lpage><pub-id pub-id-type="doi">10.3897/zookeys.449.7807</pub-id></mixed-citation></tp:treatment-meta><tp:nomenclature><tp:taxon-name>
                            <tp:taxon-name-part taxon-name-part-type="genus">Minettia</tp:taxon-name-part>
                            (<tp:taxon-name-part taxon-name-part-type="subgenus">Minettiella</tp:taxon-name-part>)
                            <tp:taxon-name-part taxon-name-part-type="species">spinosa</tp:taxon-name-part>
                            <object-id xmlns:xlink="http://www.w3.org/1999/xlink" content-type="zoobank" xlink:type="simple">http://zoobank.org/0AB04092-C12C-4688-9F84-A5B564C66D9C</object-id>
                        </tp:taxon-name><tp:taxon-status xmlns:xlink="http://www.w3.org/1999/xlink" xlink:type="simple">sp. n.</tp:taxon-status><xref ref-type="fig" rid="F5">Figs 21</xref><xref ref-type="fig" rid="F5">–25</xref><xref ref-type="fig" rid="F7">, 39</xref><xref ref-type="fig" rid="F7">–40</xref></tp:nomenclature><tp:treatment-sec sec-type="Type material"><title>Type material.</title><p>Holotype ♂ (CAUC), CHINA, Hubei: Shennongjia National Natural Reserve, Pingqian, 1650 m, 25. vii. 2007, Qifei Liu. Paratypes: 4 ♂♂, 6 ♀♀ (CAUC), CHINA, Hubei: as holotype; 6 ♂♂, 5 ♀♀ (CAUC), CHINA, Hubei: Shennongjia National Natural Reserve, Pingqian, 1650 m, 27. vii. 2007, Qifei Liu.</p></tp:treatment-sec><tp:treatment-sec sec-type="Etymology"><title>Etymology.</title><p>Latin, <italic>spinosa</italic>, meaning spinose or with spinules; referring to the aedeagus with many short ventral spinules; a feminine adjective.</p></tp:treatment-sec><tp:treatment-sec sec-type="Diagnosis"><title>Diagnosis.</title><p>Face with a yellow triangular median spot or only slightly yellow in center of face. Arista with microscopic setulae, longest rays shorter than 1/3 height of 1st flagellomere. All tibiae dark yellow and tarsi dark yellow with tarsomeres 3–5 pale brown (apex of fore tibia pale brown in a few specimens); mid femur with 3 <italic>a</italic>. Wing black at base.</p></tp:treatment-sec><tp:treatment-sec sec-type="Description"><title>Description.</title><p>MALE. Body length 3.4–4.0 mm, wing length 3.9–4.4 mm. FEMALE. Body length 3.5–4.1 mm, wing length 4.3–4.6 mm.</p><p>Head. Face with a yellow triangular median spot or only slightly yellow in center of face, and parafacial brown with dense whitish gray pruinosity. Frons with yellow anterior margin (sometimes with a wide yellow median stripe in a few of specimens). Gena about 1/6 eye height. Antenna yellow with pale brown on apical 2/3 of 1st flagellomere, 1st flagellomere nearly 1.7 times longer than high; arista with microscopic setulae, longest rays shorter than 1/3 height of 1st flagellomere. An indistinct brown spot present between eye and base of antenna. Proboscis black with dark yellow at apex and palpus black.</p><p>Thorax with sparse whitish gray pruinosity. Mesonotum 0+3 <italic>dc</italic> (anterior <italic>dc</italic> far behind transverse scutal suture), <italic>acr</italic> in 6 rows; <italic>prsc</italic> slightly longer than 1st post-sutural <italic>dc</italic>. Scutellum with dense yellowish brown pruinosity. Legs: all tibiae dark yellow and tarsi dark yellow with tarsomeres 3–5 pale brown (apex of fore tibia pale brown in a few specimens). Fore femur with 5 <italic>pv</italic> and 8 <italic>pd</italic>, fore tibia with 1 short preapical <italic>ad</italic> and 1 short <italic>apv</italic>. Mid femur with 3 <italic>a</italic> and 1 <italic>app</italic>; mid tibia with 1 strong preapical <italic>ad</italic> and 1 strong <italic>apv</italic>. Hind femura with 1 weak preapical <italic>ad</italic>, hind tibia with 1 weak preapical <italic>ad</italic> and 1 short <italic>apv</italic>. Wing slightly yellow with black at base; costa with 2nd (between R<sub>1</sub> and R<sub>2+3</sub>), 3rd (between R<sub>2+3</sub> and R<sub>4+5</sub>) and 4th (between R<sub>4+5</sub> and M<sub>1</sub>) sections in proportion of 11:1.5:1; <italic>r-m</italic> at middle of discal cell; ultimate and penultimate sections of M<sub>1</sub> in proportion of 1:1.2; ultimate section of CuA<sub>1</sub> about 1/6 of penultimate section.</p><p>Abdomen with sparse whitish gray pruinosity. Male genitalia (Figs <xref ref-type="fig" rid="F5">21</xref>–<xref ref-type="fig" rid="F5">25</xref>): syntergosternite circular with a setula near spiracle, epandrium with a small subapical incision in lateral view and acute apically in posterior view, and surstylus contorting with apical setulae and originating from inner side of epandrium in lateral view; hypandrium slender, nearly H-shaped and hypandrial apodeme indistinct; pregonite tiny, slightly curved with two setulae; aedeagus broad, with dorsal sclerite round apically, membranous parts beyond apex of dorsal sclerite with short spinules and a pair of long hook-like basal processes; aedeagal apodeme slender. Female terminalia (Figs <xref ref-type="fig" rid="F7">39</xref>–<xref ref-type="fig" rid="F7">40</xref>): sternite 7 rectangular, slightly concave on prosterior margin, sternite 8 semicircular with a pair of processes on anterior margin and a wide groove between processes; spermathecae 2+1, round.</p><fig id="F5" position="float" orientation="portrait"><label>Figures 21–25.</label><caption><p><tp:taxon-name><tp:taxon-name-part taxon-name-part-type="genus">Minettia</tp:taxon-name-part> (<tp:taxon-name-part taxon-name-part-type="subgenus">Minettiella</tp:taxon-name-part>) <tp:taxon-name-part taxon-name-part-type="species">spinosa</tp:taxon-name-part></tp:taxon-name> sp. n. Male. <bold>21</bold> syntergosternite and epandrium, lateral view <bold>22</bold> syntergosternite, anterior view <bold>23</bold> epandrial complex, posterior view <bold>24</bold> aedeagal complex, ventral view <bold>25</bold> aedeagal complex, lateral view. Scale bar = 0.1 mm.</p></caption><graphic xmlns:xlink="http://www.w3.org/1999/xlink" xlink:href="zookeys-449-081-g005.jpg" position="float" orientation="portrait" xlink:type="simple" id="oo_33009.jpg"/></fig></tp:treatment-sec><tp:treatment-sec sec-type="Remarks"><title>Remarks.</title><p>The new species is similar to <tp:taxon-name><tp:taxon-name-part taxon-name-part-type="genus">Minettia</tp:taxon-name-part> (<tp:taxon-name-part taxon-name-part-type="subgenus">Minettiella</tp:taxon-name-part>) <tp:taxon-name-part taxon-name-part-type="species">plurifurcata</tp:taxon-name-part></tp:taxon-name> sp. n. from Hubei in the following characteristics: mesonotum 0+3 <italic>dc</italic>, <italic>acr</italic> in 6 rows; fore femur with 5 <italic>pv</italic> and 8 <italic>pd</italic>, but it can be separated from the latter in the epandrium having a small subapical incision in lateral view and acute apically in posterior view and the surstylus being contorting with apical setulae in lateral view. In <tp:taxon-name><tp:taxon-name-part taxon-name-part-type="genus">Minettia</tp:taxon-name-part> (<tp:taxon-name-part taxon-name-part-type="subgenus">Minettiella</tp:taxon-name-part>) <tp:taxon-name-part taxon-name-part-type="species">plurifurcata</tp:taxon-name-part></tp:taxon-name>, the epandrium has a wide median incision on the dorsal margin in lateral view and the surstylus is short subuliform in lateral view and convergent apically in posterior view.</p></tp:treatment-sec><tp:treatment-sec sec-type="Distribution"><title>Distribution.</title><p>China (Hubei).</p></tp:treatment-sec><tp:treatment-sec><!--Section generated to contain objects referenced in tp:taxon-treatment.--><fig id="F7" position="float" orientation="portrait"><label>Figures 31–43.</label><caption><p>Female terminalia. <tp:taxon-name><tp:taxon-name-part taxon-name-part-type="genus">Minettia</tp:taxon-name-part> (<tp:taxon-name-part taxon-name-part-type="subgenus">Minettiella</tp:taxon-name-part>) <tp:taxon-name-part taxon-name-part-type="species">atratula</tp:taxon-name-part></tp:taxon-name> (Meijere, 1924). <bold>31</bold> sternites 7–9, ventral view <bold>32</bold> spermathecae. <tp:taxon-name><tp:taxon-name-part taxon-name-part-type="genus">Minettia</tp:taxon-name-part> (<tp:taxon-name-part taxon-name-part-type="subgenus">Minettiella</tp:taxon-name-part>) <tp:taxon-name-part taxon-name-part-type="species">bawanglingensis</tp:taxon-name-part></tp:taxon-name> sp. n. <bold>33</bold> sternites 7–9, ventral view <bold>34</bold> spermathecae. <tp:taxon-name><tp:taxon-name-part taxon-name-part-type="genus">Minettia</tp:taxon-name-part> (<tp:taxon-name-part taxon-name-part-type="subgenus">Minettiella</tp:taxon-name-part>) <tp:taxon-name-part taxon-name-part-type="species">clavata</tp:taxon-name-part></tp:taxon-name> sp. n. <bold>35</bold> sternites 7–9, ventral view <bold>36</bold> spermathecae. <tp:taxon-name><tp:taxon-name-part taxon-name-part-type="genus">Minettia</tp:taxon-name-part> (<tp:taxon-name-part taxon-name-part-type="subgenus">Minettiella</tp:taxon-name-part>) <tp:taxon-name-part taxon-name-part-type="species">sasakawai</tp:taxon-name-part></tp:taxon-name> Shi, Wang &amp; Yang, 2011. <bold>37</bold> tergites and sternites 6–9, lateral view <bold>38</bold> spermathecae. <tp:taxon-name><tp:taxon-name-part taxon-name-part-type="genus">Minettia</tp:taxon-name-part> (<tp:taxon-name-part taxon-name-part-type="subgenus">Minettiella</tp:taxon-name-part>) <tp:taxon-name-part taxon-name-part-type="species">spinosa</tp:taxon-name-part></tp:taxon-name> sp. n. <bold>39</bold> sternites 7–9, ventral view <bold>40</bold> spermathecae. <tp:taxon-name><tp:taxon-name-part taxon-name-part-type="genus">Minettia</tp:taxon-name-part> (<tp:taxon-name-part taxon-name-part-type="subgenus">Minettiella</tp:taxon-name-part>) <tp:taxon-name-part taxon-name-part-type="species">tianmushanensis</tp:taxon-name-part></tp:taxon-name> sp. n. <bold>41</bold> tergites and sternites 6–9, lateral view <bold>42</bold> sternites 6–9, ventral view <bold>43</bold> spermathecae. Scale bar = 0.1 mm.</p></caption><graphic xmlns:xlink="http://www.w3.org/1999/xlink" xlink:href="zookeys-449-081-g007.jpg" position="float" orientation="portrait" xlink:type="simple" id="oo_33011.jpg"/></fig></tp:treatment-sec></tp:taxon-treatment>
