# Supplementary material for: Five new species of Minettia (Minettiella) (Diptera, Lauxaniidae) from China
Source: Zookeys. 2014 Oct 22;(449):81–103. doi: 10.3897/zookeys.449.7807 (PMC4233399; doi:10.3897/zookeys.449.7807)
Supplement: XML Treatment for Minettia (Minettiella) tianmushanensis [file zookeys.449.7807-treatment7.xml]

<!DOCTYPE tp:taxon-treatment
  PUBLIC "-//TaxonX//DTD Taxonomic Treatment Publishing DTD v0 20100105//EN" "tax-treatment-NSO.dtd">
<tp:taxon-treatment xmlns:tp="http://www.plazi.org/taxpub"><tp:treatment-meta><kwd-group><label>Taxon classification</label><kwd><named-content content-type="kingdom">Animalia</named-content></kwd><kwd><named-content content-type="order">Diptera</named-content></kwd><kwd><named-content content-type="family">Lauxaniidae</named-content></kwd></kwd-group><mixed-citation publication-type="journal"><person-group><name><surname>Shi</surname><given-names>Li</given-names></name><name><surname>Yang</surname><given-names>Ding</given-names></name></person-group><article-title>Five new species of <tp:taxon-name><tp:taxon-name-part taxon-name-part-type="genus">Minettia</tp:taxon-name-part> (<tp:taxon-name-part taxon-name-part-type="subgenus">Minettiella</tp:taxon-name-part>)</tp:taxon-name> (<tp:taxon-name><tp:taxon-name-part taxon-name-part-type="order">Diptera</tp:taxon-name-part></tp:taxon-name>, <tp:taxon-name><tp:taxon-name-part taxon-name-part-type="family">Lauxaniidae</tp:taxon-name-part></tp:taxon-name>) from China</article-title><source>Zookeys</source><day>22</day><month>10</month><year>2014</year><volume>2014</volume><issue>449</issue><fpage>81</fpage><lpage>103</lpage><pub-id pub-id-type="doi">10.3897/zookeys.449.7807</pub-id></mixed-citation></tp:treatment-meta><tp:nomenclature><tp:taxon-name>
                            <tp:taxon-name-part taxon-name-part-type="genus">Minettia</tp:taxon-name-part>
                            (<tp:taxon-name-part taxon-name-part-type="subgenus">Minettiella</tp:taxon-name-part>)
                            <tp:taxon-name-part taxon-name-part-type="species">tianmushanensis</tp:taxon-name-part>
                            <object-id xmlns:xlink="http://www.w3.org/1999/xlink" content-type="zoobank" xlink:type="simple">http://zoobank.org/9FE6AC20-3358-4C00-BBEC-98F53FCF9517</object-id>
                        </tp:taxon-name><tp:taxon-status xmlns:xlink="http://www.w3.org/1999/xlink" xlink:type="simple">sp. n.</tp:taxon-status><xref ref-type="fig" rid="F6">Figs 26</xref><xref ref-type="fig" rid="F6">–30</xref><xref ref-type="fig" rid="F7">, 41</xref><xref ref-type="fig" rid="F7">–43</xref><!--PageBreak--><!--PageBreak--><!--PageBreak--><!--PageBreak--><!--PageBreak--><!--PageBreak--><!--PageBreak--></tp:nomenclature><tp:treatment-sec sec-type="Type materials"><title>Type materials.</title><p>Holotype ♂ (CAUC), CHINA, Zhejiang: Lin’an, Tianmushan National Natural Reserve, 19. vii. 2007, Yajun Zhu. Paratypes: 5♂♂, 3♀♀ (CAUC), Zhejiang: as holotype; 1♂, 1♀ (CAUC), CHINA, Zhejiang: Lin’an, Tianmushan National Natural Reserve, Dajinggu, 20. vii. 2007, Yajun Zhu.</p></tp:treatment-sec><tp:treatment-sec sec-type="Etymology"><title>Etymology.</title><p>The new species is named after the type locality Tianmushan National Nature Reserve, Zhejiang Province</p></tp:treatment-sec><tp:treatment-sec sec-type="Diagnosis"><title>Diagnosis.</title><p>Frons slightly upturned with yellow anterior margin and short brownish yellow median stripe. Antenna brown with 1st flagellomere yellow at base; arista pubescent, with longest rays about 1/3 height of 1st flagellomere. Mesonotum 0+2 <italic>dc</italic>, <italic>acr</italic> in irregular 4 rows. Mid tarsi dark yellow and basitarsus with 1 subbasal <italic>pv</italic>, and hind tarsi dark yellow.</p></tp:treatment-sec><tp:treatment-sec sec-type="Description"><title>Description.</title><p>MALE. Body length 3.4–3.7 mm, wing length 3.4–3.6 mm. FEMALE. Body length 3.2–3.5 mm, wing length 3.3–3.6 mm.</p><p>Head. Frons with yellow anterior margin, slightly upturned and short brownish yellow median stripe. Gena about 1/10 eye height. Antenna brown with 1st flagellomere yellow at base and 1st flagellomere nearly 1.8 times longer than high; arista pubescent, longest rays about 1/3 height of 1st flagellomere. Proboscis and palpus blackish brown.</p><p>Thorax with brownish gray pruinosity. Mesonotum with 0+2 <italic>dc</italic>, <italic>acr</italic> in irregular 4 rows, a pair of long <italic>acr</italic> in front of <italic>prsc</italic>, <italic>prsc</italic> longer than 1st postsutural <italic>dc</italic>. Legs: tibia black, fore tarsi black, mid and hind tarsi dark yellow. Fore femur with 4–5 <italic>pv</italic> and 8 <italic>pd</italic>, fore tibia with 1 long preapical <italic>ad</italic> and 1 short <italic>apv</italic>. Mid femur with 3–4 <italic>a</italic> and 1 <italic>app</italic>; mid tibia with 1 strong preapical <italic>ad</italic> and 1 strong <italic>apv</italic>, mid basitarsus with 1 subbasal <italic>pv</italic>. Hind femur with 1 preapical <italic>ad</italic>, hind tibia with 1 weak preapical <italic>ad</italic> and 1 short <italic>apv</italic>. Wing with costa with 2nd (between R<sub>1</sub> and R<sub>2+3</sub>), 3rd (between R<sub>2+3</sub> and R<sub>4+5</sub>) and 4th (between R<sub>4+5</sub> and M<sub>1</sub>) sections in proportion of 5:1:1; <italic>r-m</italic> beyond middle of discal cell; ultimate and penultimate sections of M<sub>1</sub> in proportion of 1:1.1; ultimate section of CuA<sub>1</sub> about 1/6 of penultimate section.</p><p>Abdomen with sparse brownish gray pruinosity. Male genitalia (Figs <xref ref-type="fig" rid="F6">26</xref>–<xref ref-type="fig" rid="F6">30</xref>): syntergosternite circular; epandrium slender, nearly rhombic and narrow apically; surstylus separated from epandrium, contorted claviform in lateral view and subuliform in posterior view with two acute apical teeth; hypandrium nearly U-shaped in ventral view, hypandrial apodeme distinct; postgonite S-shaped with two apical setulae in lateral view; aedeagus subuliform, narrow apically with a small incision in ventral view and wide rectangular, slightly projecting subapically with a small acute apical process in lateral view; aedeagal apodeme long, as long as height of aedeagus. Female terminalia (Figs <xref ref-type="fig" rid="F7">41</xref>–<xref ref-type="fig" rid="F7">43</xref>): ternite 7 concave in lateral view, tergite 8 constricted medially; sternite 9 semicircular, sternite 8 slender, sternite 7 concave apically with a pair of triangular apical processes, curved outward; spermathecae 2+1, elliptical.</p><fig id="F6" position="float" orientation="portrait"><label>Figures 26–30.</label><caption><p><tp:taxon-name><tp:taxon-name-part taxon-name-part-type="genus">Minettia</tp:taxon-name-part> (<tp:taxon-name-part taxon-name-part-type="subgenus">Minettiella</tp:taxon-name-part>) <tp:taxon-name-part taxon-name-part-type="species">tianmushanensis</tp:taxon-name-part></tp:taxon-name> sp. n. Male. <bold>26</bold> syntergosternite and epandrium, lateral view <bold>27</bold> syntergosternite, anterior view <bold>28</bold> epandrial complex, posterior view <bold>29</bold> aedeagal complex, ventral view <bold>30</bold> aedeagal complex, lateral view. Scale bar = 0.1 mm.</p></caption><graphic xmlns:xlink="http://www.w3.org/1999/xlink" xlink:href="zookeys-449-081-g006.jpg" position="float" orientation="portrait" xlink:type="simple" id="oo_33010.jpg"/></fig><fig id="F7" position="float" orientation="portrait"><label>Figures 31–43.</label><caption><p>Female terminalia. <tp:taxon-name><tp:taxon-name-part taxon-name-part-type="genus">Minettia</tp:taxon-name-part> (<tp:taxon-name-part taxon-name-part-type="subgenus">Minettiella</tp:taxon-name-part>) <tp:taxon-name-part taxon-name-part-type="species">atratula</tp:taxon-name-part></tp:taxon-name> (Meijere, 1924). <bold>31</bold> sternites 7–9, ventral view <bold>32</bold> spermathecae. <tp:taxon-name><tp:taxon-name-part taxon-name-part-type="genus">Minettia</tp:taxon-name-part> (<tp:taxon-name-part taxon-name-part-type="subgenus">Minettiella</tp:taxon-name-part>) <tp:taxon-name-part taxon-name-part-type="species">bawanglingensis</tp:taxon-name-part></tp:taxon-name> sp. n. <bold>33</bold> sternites 7–9, ventral view <bold>34</bold> spermathecae. <tp:taxon-name><tp:taxon-name-part taxon-name-part-type="genus">Minettia</tp:taxon-name-part> (<tp:taxon-name-part taxon-name-part-type="subgenus">Minettiella</tp:taxon-name-part>) <tp:taxon-name-part taxon-name-part-type="species">clavata</tp:taxon-name-part></tp:taxon-name> sp. n. <bold>35</bold> sternites 7–9, ventral view <bold>36</bold> spermathecae. <tp:taxon-name><tp:taxon-name-part taxon-name-part-type="genus">Minettia</tp:taxon-name-part> (<tp:taxon-name-part taxon-name-part-type="subgenus">Minettiella</tp:taxon-name-part>) <tp:taxon-name-part taxon-name-part-type="species">sasakawai</tp:taxon-name-part></tp:taxon-name> Shi, Wang &amp; Yang, 2011. <bold>37</bold> tergites and sternites 6–9, lateral view <bold>38</bold> spermathecae. <tp:taxon-name><tp:taxon-name-part taxon-name-part-type="genus">Minettia</tp:taxon-name-part> (<tp:taxon-name-part taxon-name-part-type="subgenus">Minettiella</tp:taxon-name-part>) <tp:taxon-name-part taxon-name-part-type="species">spinosa</tp:taxon-name-part></tp:taxon-name> sp. n. <bold>39</bold> sternites 7–9, ventral view <bold>40</bold> spermathecae. <tp:taxon-name><tp:taxon-name-part taxon-name-part-type="genus">Minettia</tp:taxon-name-part> (<tp:taxon-name-part taxon-name-part-type="subgenus">Minettiella</tp:taxon-name-part>) <tp:taxon-name-part taxon-name-part-type="species">tianmushanensis</tp:taxon-name-part></tp:taxon-name> sp. n. <bold>41</bold> tergites and sternites 6–9, lateral view <bold>42</bold> sternites 6–9, ventral view <bold>43</bold> spermathecae. Scale bar = 0.1 mm.</p></caption><graphic xmlns:xlink="http://www.w3.org/1999/xlink" xlink:href="zookeys-449-081-g007.jpg" position="float" orientation="portrait" xlink:type="simple" id="oo_33011.jpg"/></fig><!--PageBreak--><!--PageBreak--><!--PageBreak--></tp:treatment-sec><tp:treatment-sec sec-type="Remarks"><title>Remarks.</title><p>The new species is very similar to <tp:taxon-name><tp:taxon-name-part taxon-name-part-type="genus">Minettia</tp:taxon-name-part> (<tp:taxon-name-part taxon-name-part-type="subgenus">Minettiella</tp:taxon-name-part>) <tp:taxon-name-part taxon-name-part-type="species">sasakawai</tp:taxon-name-part></tp:taxon-name> from China (Hainan) and Vietnam in the following characteristics: mesonotum with 0+2 <italic>dc</italic>, <italic>acr</italic> in 4 rows, and a pair of long <italic>acr</italic> present in front of <italic>prsc</italic>; wing pale yellow at base, but it can be separated from the latter in the syntergosternite being circular, the surstylus being contorting and claviform in lateral view and subuliform in posterior view with two acute apical teeth, and the female abdominal tergite 6 having no long dorsal setae on the posterior margin. In <tp:taxon-name><tp:taxon-name-part taxon-name-part-type="genus">Minettia</tp:taxon-name-part> (<tp:taxon-name-part taxon-name-part-type="subgenus">Minettiella</tp:taxon-name-part>) <tp:taxon-name-part taxon-name-part-type="species">sasakawai</tp:taxon-name-part></tp:taxon-name>, the syntergosternite is semicircular and narrow under the spiracle; the surstylus is slender, narrow apically with a falcate apical process in lateral view and the female abdominal tergite 6 has a pair of long dorsal setae on the posterior margin.</p></tp:treatment-sec><tp:treatment-sec sec-type="Distribution"><title>Distribution.</title><p>China (Zhejiang).</p></tp:treatment-sec></tp:taxon-treatment>
